# Supplementary material for: SIP1 is downregulated in hepatocellular carcinoma by promoter hypermethylation
Source: BMC Cancer. 2011 Jun 6;11:223. doi: 10.1186/1471-2407-11-223 (PMC3118200; doi:10.1186/1471-2407-11-223)
Supplement: Additional file 1 — Clinicopathological characteristics of liver samples used in quantitative RT-PCR. Data about gender, age, diagnosis and tumor stage are given. A more detailed information on the samples can be found on the website below. http://www.origene.com/assets/documents/TissueScan/LVRT-01.xls [file 1471-2407-11-223-S1.XLS]

## Sheet: Sheet1
Clinicopathological characteristics of liver samples used in quantitative RT-PCR. More detailed information can be found on the OriGene web site; http://www.origene.com/assets/documents/TissueScan/LVRT-01.xls
Well	gender	age	appearance	verification	diagnosis	stage	tumorgrade
C1	Male	81	Normal	Within normal limits	Carcinoma of liver, hepatocellular	0	Not Applicable
C2	Male	73	Normal	Within normal limits	Carcinoma of liver, hepatocellular	0	Not Applicable
C3	Male	71	Normal	Within normal limits	Carcinoma of liver, hepatocellular	0	Not Applicable
C4	Male	86	Normal	Within normal limits	Carcinoma of liver, hepatocellular	0	Not Applicable
C5	Male	52	Normal	Within normal limits	Granuloma of liver	0	Not Applicable
C6	Female	33	Normal	Within normal limits	Nodular hyperplasia of liver, focal	0	Not Applicable
C7	Male	66	Normal	Within normal limits	Carcinoma of liver, hepatocellular	0	Not Applicable
C8	Male	68	Normal	Within normal limits	Carcinoma of liver, hepatocellular	0	Not Applicable
C9	Male	81	Tumor	Carcinoma of liver, hepatocellular	Carcinoma of liver, hepatocellular	I	AJCC G1: Well differentiated
C10	Male	79	Tumor	Carcinoma of liver, hepatocellular	Carcinoma of liver, hepatocellular	I	AJCC G2: Moderately differentiated
C11	Female	61	Tumor	Carcinoma of liver, hepatocellular	Carcinoma of liver, hepatocellular	I	AJCC G1: Well differentiated
C12	Female	58	Tumor	Carcinoma of liver, hepatocellular	Carcinoma of liver, hepatocellular	I	Not Reported
D1	Male	66	Tumor	Carcinoma of liver, hepatocellular	Carcinoma of liver, hepatocellular	I	AJCC G3: Poorly differentiated
D2	Female	62	Tumor	Cholangiocarcinoma of liver	Cholangiocarcinoma of liver	I	AJCC G2: Moderately differentiated
D3	Female	78	Tumor	Cholangiocarcinoma of liver	Cholangiocarcinoma of liver	I	AJCC G2: Moderately differentiated
D4	Female	63	Tumor	Carcinoma of liver, hepatocellular	Carcinoma of liver, hepatocellular	II	AJCC G2: Moderately differentiated
D5	Male	73	Tumor	Carcinoma of liver, hepatocellular	Carcinoma of liver, hepatocellular	II	AJCC G2: Moderately differentiated
D6	Male	68	Tumor	Carcinoma of liver, hepatocellular	Carcinoma of liver, hepatocellular	II	Not Reported
D7	Male	60	Tumor	Carcinoma of liver, hepatocellular	Carcinoma of liver, hepatocellular	II	AJCC G3: Poorly differentiated
D8	Female	62	Tumor	Carcinoma of liver, hepatocellular	Carcinoma of liver, hepatocellular	II	AJCC G1: Well differentiated
D9	Male	60	Tumor	Carcinoma of liver, hepatocellular	Carcinoma of liver, hepatocellular	II	AJCC G2: Moderately differentiated
D10	Male	77	Tumor	Carcinoma of liver, hepatocellular	Carcinoma of liver, hepatocellular	II	AJCC G1: Well differentiated
D11	Male	63	Tumor	Carcinoma of liver, hepatocellular	Carcinoma of liver, hepatocellular	II	AJCC G2: Moderately differentiated
D12	Female	39	Tumor	Carcinoma of liver, hepatocellular	Carcinoma of liver, hepatocellular	IIIA	AJCC G1: Well differentiated
E1	Male	43	Tumor	Carcinoma of liver, hepatocellular	Carcinoma of liver, hepatocellular	IIIA	AJCC G3: Poorly differentiated
E2	Female	79	Tumor	Carcinoma of liver, hepatocellular	Carcinoma of liver, hepatocellular	IIIA	AJCC G2: Moderately differentiated
E3	Male	56	Tumor	Carcinoma of liver, hepatocellular	Carcinoma of liver, hepatocellular	IIIA	AJCC G2: Moderately differentiated
E4	Male	71	Tumor	Carcinoma of liver, hepatocellular	Carcinoma of liver, hepatocellular	IIIA	AJCC G2: Moderately differentiated
E5	Male	86	Tumor	Carcinoma of liver, hepatocellular	Carcinoma of liver, hepatocellular	IIIA	AJCC G1: Well differentiated
E6	Male	26	Tumor	Carcinoma of liver, hepatocellular	Carcinoma of liver, hepatocellular	IIIA	AJCC G2: Moderately differentiated
E7	Male	68	Tumor	Carcinoma of liver, hepatocellular	Carcinoma of liver, hepatocellular	IIIA	AJCC G2: Moderately differentiated
E8	Male	21	Tumor	Carcinoma of liver, hepatocellular	Carcinoma of liver, hepatocellular	IV	AJCC G2: Moderately differentiated
E9	Male	70	Tumor	Carcinoma of liver, hepatocellular, metastatic	Carcinoma of liver, hepatocellular, metastatic	IV	AJCC G3: Poorly differentiated
E10	Male	66	Tumor	Cholangiocarcinoma of liver, metastatic	Cholangiocarcinoma of liver, metastatic	IV	Not Reported
E11	Male	71	Lesion	Cirrhosis of liver	Carcinoma of liver, hepatocellular	see path report	Not Applicable
E12	Male	43	Lesion	Cirrhosis of liver	Carcinoma of liver, hepatocellular	see path report	Not Applicable
F1	Male	60	Lesion	Cirrhosis of liver	Carcinoma of liver, hepatocellular	see path report	Not Applicable
F2	Male	50	Lesion	Cirrhosis of liver	Carcinoma of liver, hepatocellular	see path report	Not Applicable
F3	Male	77	Lesion	Cirrhosis of liver	Carcinoma of liver, hepatocellular	see path report	Not Applicable
F4	Male	73	Lesion	Fatty changes to liver	Carcinoma of liver, hepatocellular	see path report	Not Applicable
F5	Female	32	Lesion	Fatty changes to liver	Nodular hyperplasia of liver, focal	see path report	Not Applicable
F6	Male	79	Lesion	Fatty changes to liver	Carcinoma of liver, hepatocellular	see path report	Not Applicable
F7	Male	56	Lesion	Fatty changes to liver	Carcinoma of liver, hepatocellular	see path report	Not Applicable
F8	Male	26	Lesion	Fatty changes to liver	Carcinoma of liver, hepatocellular	see path report	Not Applicable
F9	Female	79	Lesion	Hepatitis	Carcinoma of liver, hepatocellular	see path report	Not Applicable
F10	Male	68	Lesion	Hepatitis, chronic	Carcinoma of liver, hepatocellular	see path report	Not Applicable
F11	Female	58	Lesion	Hepatitis, chronic	Carcinoma of liver, hepatocellular	see path report	Not Applicable
F12	Female	31	Tumor	Adenoma of liver	Adenoma of liver	Not Reported	Not Reported
